# Supplementary material for: Measuring the functional sequence complexity of proteins
Source: Theor Biol Med Model. 2007 Dec 6;4:47. doi: 10.1186/1742-4682-4-47 (PMC2217542; doi:10.1186/1742-4682-4-47)
Supplement: Additional File 9 — P53DNADom. A sample data set for the reader [file 1742-4682-4-47-S9.txt]

Q7QAB9_ANOGA/81-280  SSLNPTGKYPSVDELcpaDIHFTV.iPSSTQGSGFI..............FSEQLQKLFLKTDSICSFDIAC.QLPtflPPTGWYVRVMLVSLAPESQHESITRCHKHIAH..DTGPE.....-.-EIRKHVVRCK..NE.-QHEYVGAD....NGpffeDRYAVRVPLDD....EVL---CVKIMLQFVCQNTCF..RLDQRR-TGLVFTLENDQGNIWARRVVPVKICINYRRDMQNEQNSAQ7QBX6_ANOGA/120-168 ---------------...------..----------..............----------------------.---...--------------------------------..-----.....-.-----------..--.---------....--....-----------....---------VSLEFLCQNSC-..PTMERRATTLVFTVENEHGTLLGRKSISVKICSCPKRD--------Q8IH92_DROME/239-409 ---------------...------..--------WM..............YSIPLNKLYIRMNKAFNVDVQFkSKM...PIQPLNLRVFLCF--SNDVSAPVVRCQNHLSV..EPLTA.....NnAKMRESLLRSE..NP.-NSVYCGNAqgkgIS....ERFSVVVPLNMsrsvTRSGLTRQTLAFKFVCQNSCI..G---RKETSLVFCLEKACGDIVGQHVIHVKICTCPKRDRIQDERQLQ9N6D8_DROME/105-275 ---------------...------..--------WM..............YSIPLNKLYIRMNKAFNVDVQFkSKM...PIQPLNLRVFLCF--SNDVSAPVVRCQNHLSV..EPLTA.....NnAKMRESLLRSE..NP.-NSVYCGNAqgkgIS....ERFSVVVPLNMsrsvTRSGLTRQTLAFKFVCQNSCI..G---RKETSLVFCLEKACGDIVGQHVIHVKICTCPKRDRIQDERQLQ8IMZ4_DROME/215-385 ---------------...------..--------WM..............YSIPLNKLYIRMNKAFNVDVQFkSKM...PIQPLNLRVFLCF--SNDVSAPVVRCQNHLSV..EPLTA.....NnAKMRESLLRSE..NP.-NSVYCGNAqgkgIS....ERFSVVVPLNMsrsvTRSGLTRQTLAFKFVCQNSCI..G---RKETSLVFCLEKACGDIVGQHVIHVKICTCPKRDRIQDERQLQ4H2Z8_CIOIN/136-336 SLLP-NNEYPGIYNF...EINFGEktESAPKSAPFT..............YSYSLQKLFVKMNENCPIKFRC.SPQ...PPSGCVIRAIPVFEKPNNVTEIVTRCFNHRNEcrTESSD.....S.NTPNSHLIRVE..SKsNNIQYCL-T....HE....GRECVVVPYEP....PHSGSEYMALLYRFMCLSSCRteTGINRRPLLTIFNLESETGELLGKRVVSTRICACPGRDRTQEEEKKQ4H301_CIOIN/177-374 PTIPPSTDYPGEWDF...QINFGEatESAPKSAQYT..............YSPIINKLFVKMNVTCPIKFKC.ARP...PPNGCVVRVMPVFKRPEHVTDIVTRCPNHKIP..DQ-AQ.....H.IPHSQHLIRAEmpGE.NPAIY-NVA....MD....GRENVAVMFER....PQIGAEYTTVLYKFMCLSSCV..GGINRRPLNAVFNLENAEGQVLGRRVVEVRVCSCPGRDRSQEEKRKQ4H300_CIOIN/103-300 PTIPPSTDYPGEWDF...QINFGEatESAPKSAQYT..............YSPIINKLFVKMNVTCPIKFKC.ARP...PPNGCVVRVMPVFKRPEHVTDIVTRCPNHKIP..DQ-AQ.....H.IPHSQHLIRAEmpGE.NPAIY-NVA....MD....GRENVAVMFER....PQIGAEYTTVLYKFMCLSSCV..GGINRRPLNAVFNLENAEGQVLGRRVVEVRVCSCPGRDRSQEEKRKQ4H2Z9_CIOIN/3-72    ---------------...------..----------..............----------------------.---...--------------------------------..-----.....-.-----------..--.---------....--....--------FER....PQIGAEYTTVLYKFMCLSSCV..GGINRRPLNAVFNLENAEGQVLGRRVVEVRVCSCPGRDRSQEEKRKQ4S837_TETNG/121-312 PTIPSNTDYPGLHAF...QVSFQQ..SSTAKSATWTldakpspsllslpqYSPLLKKLYCQIAKTCPIQIKL.SSS...PPHGSIIRAMPIYKKAEHVTEVVKRCPNHELG..RDFND.....GqTAPASHLIRVE..GN.NLCQY----....--....-----------....--VGTEFTTILYNFMCNSSCV..GGMNRRPILIIITLETRDGQVLGRRSFEARICACPGRDRKADEDHFQ5KQU6_BRARE/120-316 PAIPSNTDYPGPHNF...EVTFQQ..SSTAKSATWT..............YSPLLKKLYCQIAKTCPIQIKL.ASS...PPNGSVIRAMPIYKKAEHVTEVVKRCPNHELG..RDFNE.....SqTAPASRLIRVE..GN.NLCQYVDDP....VT....GRQSVLVPYES....PQVGTEFATILYNFMCNSSCV..GGMNRRPILIIITLETRDGQVLGRRSFEGRICACPGRDRKADEDHFQ801Z7_BRARE/120-316 PAIPSNTDYPGPHNF...EVTFQQ..SSTAKSATWT..............YSPLLKKLYCQIAKTCPIQIKL.ASS...PPNGSVIRAMPIYKKAEHVTEVVKRCPNHKLG..RDFNE.....SqTAPASHLIRVE..GN.NLCQYVDDP....VT....GRQSVLVPYES....PQVGTEFTTILYNFMCNSSCV..GGMNRRPILIIITLETRDGQVLGRRSFEGRICACPGRDRKADEDHFQ6UNX2_BRARE/120-316 PAIPSNTDYPGPHNF...EVTFQQ..SSTAKSATWT..............YSPLLKKLYCQIAKTCPIQIKL.ASS...PPNGSVIRAMPIYKKAEHVTEVVKRCPNHELG..RDFNE.....SqTAPASHLIRVE..GN.NLCQYVDDP....VT....GRQSVLVPYES....PQVGTEFTTILYNFMCNSSCV..GGMNRRPILIIITLETRDGQVLGRRSFEGRICACPGRDRKADEDHFQ9W664_BARBU/121-317 PAIPSNTDYPGPHNF...EVTFQQ..SSTAKSATWT..............YSPLLKKLYCQIAKTCPIQIKL.ASS...PPNGSVIRAMPIYKKAEHVTEVVKRCPNHELG..RDFNE.....SqTAPASHLIRVE..GN.NLSQYVDDP....VT....GRQSALVPYEA....PQVGTEFTTILYNFMCNSSCV..GGMNRRPILIIITLETRDGQVLGRRSFEGRICACPGRDRKADEDHFP73_CERAE/113-309    PVIPSNTDYPGPHHF...EVTFQQ..SSTAKSATWT..............YSPLLKKLYCQIAKTCPIQIKV.SAP...PPPGTAIRAMPVYKKAEHVTDIVKRCPNHELG..RDFNE.....GqSAPASHLIRVE..GN.NLSQYVDDP....VT....GRQSVVVPYEP....PQVGTEFTTILYNFMCNSSCV..GGMNRRPILIIITLETRDGQVLGRRSFEGRICACPGRDRKADEDHYQ8WMQ8_CANFA/1-42    ---------------...------..----------..............----------------------.---...--------------------------------..-----.....-.-----------..--.---------....--....-----------....---------------------..----RRPILIIITLETRDGQVLGRRSFEGRICACPGRDRKADEDHYQ6PX74_EMYOR/1-45    ---------------...------..----------..............----------------------.---...--------------------------------..-----.....-.-----------..--.---------....--....-----------....---------------------..-GMNRRPILIIITLETRDGQVLGRRSFEGRICACPGRDRKADEDHYP73_HUMAN/113-309    PVIPSNTDYPGPHHF...EVTFQQ..SSTAKSATWT..............YSPLLKKLYCQIAKTCPIQIKV.STP...PPPGTAIRAMPVYKKAEHVTDVVKRCPNHELG..RDFNE.....GqSAPASHLIRVE..GN.NLSQYVDDP....VT....GRQSVVVPYEP....PQVGTEFTTILYNFMCNSSCV..GGMNRRPILIIITLEMRDGQVLGRRSFEGRICACPGRDRKADEDHYQ9JJP1_MOUSE/64-260  PVIPSNTDYPGPHHF...EVTFQQ..SSTAKSATWT..............YSPLLKKLYCQIAKTCPIQIKV.STP...PPPGTAIRAMPVYKKAEHVTDIVKRCPNHELG..RDFNE.....GqSAPASHLIRVE..GN.NLAQYVDDP....VT....GRQSVVVPYEP....PQVGTEFTTILYNFMCNSSCV..GGMNRRPILVIITLETRDGQVLGRRSFEGRICACPGRDRKADEDHYQ9JJP2_MOUSE/105-301 PVIPSNTDYPGPHHF...EVTFQQ..SSTAKSATWT..............YSPLLKKLYCQIAKTCPIQIKV.STP...PPPGTAIRAMPVYKKAEHVTDIVKRCPNHELG..RDFNE.....GqSAPASHLIRVE..GN.NLAQYVDDP....VT....GRQSVVVPYEP....PQVGTEFTTILYNFMCNSSCV..GGMNRRPILVIITLETRDGQVLGRRSFEGRICACPGRDRKADEDHYQ9CU77_MOUSE/2-184   --------------F...EVTFQQ..SSTAKSATWT..............YSPLLKKLYCQIAKTCPIQIKV.STP...PPPGTAIRAMPVYKKAEHVTDIVKRCPNHELG..RDFNE.....GqSAPASHLIRVE..GN.NLAQYVDDP....VT....GRQSVVVPYEP....PQVGTEFTTILYNFMCNSSCV..GGMNRRPILVIITLETRDGQVLGRRSFEGRICACPGRDRKADEDHYQ9WUJ0_MOUSE/1-166   ---------------...------..----------..............YSPLLKKLYCQIAKTCPIQIKV.STP...PPPGTAIRAMPVYKKAEHVTDIVKRCPNHELG..RDFNE.....GqSAPASHLIRVE..GN.NLAQYVDDP....VT....GRQSVVVPYEP....PQVGTEFTTILYNFMCNSSSV..GGMNRRPILVIITLETRDGQVLGRRSFEGRICACPGRDRKADEDHYQ6PX73_CRONI/1-51    ---------------...------..----------..............----------------------.---...--------------------------------..-----.....-.-----------..--.---------....--....-----------....----------------NSSCV..GGMNRRPILIIITLETRDGQVLGRRSFEGRICVCPGRDRKADEDHYQ8JFE3_BRARE/67-263  PAIPSNTDYAGPHTF...DVSFQQ..SSTAKSATWT..............YSTELKKLYCQIAKTCPIQIKV.LTN...PPQGAVIRAMPVYKKAEHVTEVVKRCPNHELS..REFND.....GqIAPPSHLIRVE..GN.SHAQYVEDS....IT....GRQSVLVPYEP....PQVGTEFTTILYNFMCNSSCV..GGMNRRPILIIVTLETRDGQVLGRRCFEARICACPGRDRKADEDSIQ6DG24_BRARE/67-263  PAIPSNTDYAGPHTF...DVSFQQ..SSTAKSATWT..............YSTELKKLYCQIAKTCPIQIKV.LTN...PPQGAVIRAMPVYKKAEHVTEVVKRCPNHELS..REFND.....GqIAPPSHLIRVE..GN.SHAQYVEDS....IT....GRQSVLVPYEP....PQVGTEFTTILYNFMCNSSCV..GGMNRRPILIIVTLETRDGQVLGRRCFEARICACPGRDRKADEDSIQ8JHZ6_BRARE/67-263  PAIPSNTDYAGPHTF...DVSFQQ..SSTAKSATWT..............YSTELKKLYCQIAKTCPIQIKV.LTN...PPQGAVIRAMPVYKKAEHVTEVVKRCPNHELS..REFND.....GqIAPPSHLIRVE..GN.SHAQYVEDS....IT....GRQSVLVPYEP....PQVGTEFTTILYNFMCNSSCV..GGMNRRPILIIVTLETRDGQVLGRRCFEARICACPGRDRKADEDSIQ8JHZ5_BRARE/67-263  PAIPSNTDYAGPHTF...DVSFQQ..SSTAKSATWT..............YSTELKKLYCQIAKTCPIQIKV.LTN...PPQGAVIRAMPVYKKAEHVTEVVKRCPNHELS..REFND.....GqIAPPSHLIRVE..GN.SHAQYVEDS....IT....GRQSVLVPYEP....PQVGTEFTTILYNFMCNSSCV..GGMNRRPILIIVTLETRDGQVLGRRCFEARICACPGRDRKADEDSIQ4S122_TETNG/55-251  PAIPSNTDYAGPHTF...DVSFQQ..SSTAKSATWT..............YSTDLKKLYCQIAKTCPIQIKV.LTT...PPQGAVVRAMPVYKKAEHVTEVVKRCPNHELS..REFND.....GqMAPPSHLIRVE..GN.NHAQYVEDT....IT....GRQSVLVPYEP....PQVGTEFTTILYNFMCNSSCV..GGMNRRPILIIVTLETRDGQVLGRRCFEARICACPGRDRKADEDSIQ9DEC7_CHICK/69-265  PAIPSNTDYPGPHSF...DVSFQQ..SSTAKSATWT..............YSTELKKLYCQIAKTCPIQIKV.MTP...PPQGAVIRAMPVYKKAGHVTEVVKRCPNHELS..REFNE.....GqIAPPSHLIRVE..GN.SHAQYVEDP....IT....GRQSVLVPYEP....PQVGTEFTTVLYNFMCNSSCV..GGMNRRPILIIVTLETRDGQVLGRRCFEARICACPGRDRKADEDSIP73L_MOUSE/163-359   PAIPSNTDYPGPHSF...DVSFQQ..SSTAKSATWT..............YSTELKKLYCQIAKTCPIQIKV.MTP...PPQGAVIRAMPVYKKAEHVTEVVKRCPNHELS..REFNE.....GqIAPPSHLIRVE..GN.SHAQYVEDP....IT....GRQSVLVPYEP....PQVGTEFTTVLYNFMCNSSCV..GGMNRRPILIIVTLETRDGQVLGRRCFEARICACPGRDRKADEDSIQ569E5_MOUSE/69-265  PAIPSNTDYPGPHSF...DVSFQQ..SSTAKSATWT..............YSTELKKLYCQIAKTCPIQIKV.MTP...PPQGAVIRAMPVYKKAEHVTEVVKRCPNHELS..REFNE.....GqIAPPSHLIRVE..GN.SHAQYVEDP....IT....GRQSVLVPYEP....PQVGTEFTTVLYNFMCNSSCV..GGMNRRPILIIVTLETRDGQVLGRRCFEARICACPGRDRKADEDSIQ5CZX0_MOUSE/69-265  PAIPSNTDYPGPHSF...DVSFQQ..SSTAKSATWT..............YSTELKKLYCQIAKTCPIQIKV.MTP...PPQGAVIRAMPVYKKAEHVTEVVKRCPNHELS..REFNE.....GqIAPPSHLIRVE..GN.SHAQYVEDP....IT....GRQSVLVPYEP....PQVGTEFTTVLYNFMCNSSCV..GGMNRRPILIIVTLETRDGQVLGRRCFEARICACPGRDRKADEDSIP73L_HUMAN/163-359   PAIPSNTDYPGPHSF...DVSFQQ..SSTAKSATWT..............YSTELKKLYCQIAKTCPIQIKV.MTP...PPQGAVIRAMPVYKKAEHVTEVVKRCPNHELS..REFNE.....GqIAPPSHLIRVE..GN.SHAQYVEDP....IT....GRQSVLVPYEP....PQVGTEFTTVLYNFMCNSSCV..GGMNRRPILIIVTLETRDGQVLGRRCFEARICACPGRDRKADEDSIP73L_RAT/163-359     PAIPSNTDYPGPHSF...DVSFQQ..SSTAKSATWT..............YSTELKKLYCQIAKTCPIQIKV.MTP...PPQGAVIRAMPVYKKAEHVTEVVKRCPNHELS..REFNE.....GqIAPPSHLIRVE..GN.SHAQYVEDP....IT....GRQSVLVPYEP....PQVGTEFTTVLYNFMCNSSCV..GGMNRRPILIIVTLETRDGQVLGRRCFEARICACPGRDRKADEDSIQ98SW0_XENLA/69-265  PAIPSNTDYPGPHSF...DVSFQQ..SSTAKSATWT..............YSTDLKKLYCQIAKTCPIQIKV.MTP...PPQGAVVRAMPVYKKAEHVTEVVKRCPNHELS..REFNE.....GqIAPPSHLIRVE..GN.NHAQYVEDP....IT....GRQSVLVPYEP....PQVGTEFTTVLYNFMCNSSCV..GGMNRRPILIIVTLETRDGQVLGRRCFEARICACPGRDRKADEDSIQ4RBH5_TETNG/1-28    ---------------...------..----------..............----------------------.---...--------------------------------..-----.....-.-----------..--.---------....--....-----------....---------------------..------------------GQVLGRRCFEARICACPGRDRKADEDSIQ9NGC7_MYAAR/134-328 PTVPSNTNYPGDYGF...EISFAT.pSKETKSTTWT..............YSDILKKLYVRMATTCPVRFKT.LRQ...PPPGCVIRSMPIFMKPEHVQEAVKRCPNHATS..KEFNE.....N.HPAPNHLVRCE..HK.-VSKYVEDP....YT....NRQSVLIPQET....PQAGSEWVTNLFQFMCLGSCV..GGPNRRPLQIVFTLEK-DNQVLGRRCVEVRICACPGRDRKADERGSQ9NGC8_MYAAR/134-328 PTVPSNTNYPGDYGF...EISFAT.pSKETKSTTWT..............YSDILKKLYVRMATTCPVRFKT.LRQ...PPPGCVIRSMPIFMKPEHVQEAVKRCPNHATS..KEFNE.....N.HPAPNHLVRCE..HK.-VSKYVEDP....YT....NRQSVLIPQET....PQAGSEWVTNLFQFMCLGSCV..GGPNRRPLQIVFTLEK-DNQVLGRRCVEVRICACPGRDRKADERGSQ7JP12_MYAAR/1-105   ---------------...------..----------..............----------------------.---...--------------------------------..-EFNE.....N.HPAPNHLVRCE..HK.-VSKYVEDP....YT....NRQSVLIPQET....PQAGSEWVTNLFQFMCLGSCV..GGPNRRPLQIVFTLEK-DNQVLGRRCVEVRICACPGRDRKADERGSQ27918_MYAAR/1-113   ---------------...------..----------..............----------------------.---...-------------------------CPHHATS..KEFNE.....N.HPAPNHLVRCE..HK.-VSKYVEDP....YT....NRQSVLIPQET....PQAGSEWVTNLFQFMCLGSCV..GGPNRRPLQIVFTLEK-DNQVLGRRCVEVRICACPGRDRKADERGSQ6WG20_SPISO/124-318 PTVPSNTNYPGDYGF...EISFAT.pSKETKSTTWT..............YSDMLKKLYVRMATTCPVRFKT.NRQ...PPAGCIIRSMPIFMKPEHVQEAVKRCPNHATS..KEFNE.....N.HPAPNHLVRCE..HK.-LAKYVEDP....YT....SRQSVVIPQET....PQAGSEWVTNLFQFMCLGSCV..GGPNRRPLQIVFTLEK-DNQVLGRRCVEVRICACPGRDRKGDEKGMQ8T7V3_SPISO/128-322 PTVPSNTNYPGDYGF...EISFAT.pSKETKSTTWT..............YSDMLKKLYVRMATTCPVRFKT.NRQ...PPAGCIIRSMPIFMKPEHVQEAVKRCPNHATS..KEFNE.....N.HPAPNHLVRCE..HK.-LAKYVEDP....YT....SRQSVVIPQET....PQAGSEWVTNLFQFMCLGSCV..GGPNRRPLQIVFTLEK-DNQVLGRRCVEVRICACPGRDRKGDEKGMQ6WG19_SPISO/124-318 PTVPSNTNYPGDYGF...EISFAT.pSKETKSTTWT..............YSDMLKKLYVRMATTCPVRFKT.NRQ...PPAGCIIRSMPIFMKPEHVQEAVKRCPNHATS..KEFNE.....N.HPAPNHLVRCE..HK.-LAKYVEDP....YT....SRQSVVIPQET....PQAGSEWVTNLFQFMCLGSCV..GGPNRRPLQIVFTLEK-DNQVLGRRCVEVRICACPGRDRKGDEKGMQ539B9_MYTTR/128-322 PSVPSNTDYPGDYGF...TISFSQ.pSKETKSTTWT..............YSESLKKLYVRMATTCPIRFKC.LRQ...PPQGCVIRAMPIFMKPEHVQEPVKRCPNHATS..KEHNE.....N.HPAPTHLCRCE..HK.-LAKFVEDP....YT....SRQSVLIPHEI....PQAGSEWVTNLFQFMCLGSCV..GGPNRRPIQIVLTLEK-DNQVLGRRAVEVRICACPGRDRKADEKAAQ53CG6_MYTED/128-322 PSVPSNTDYPGDYGF...TISFSQ.pSKETKSTTWT..............YSESLKKLYVRMATTCPIRFKC.LRQ...PPQGCVIRAMPIFMKPEHVQEPVKRCPNHATS..KEHNE.....N.HPAPTHLCRCE..HK.-LAKFVEDP....YT....SRQSVLIPHEI....PQAGSEWVTNLFQFMCLGSCV..GGPNRRPIQIVLTLEK-DNQVLGRRAVEVRICACPGRDRKADEKAAQ535D6_MYTED/1-47    ---------------...------..----------..............----------------------.---...--------------------------------..-----.....-.-----------..--.---------....--....-----------....-------------------CV..GGPNRRPIQIVLTLEK-DNQVLGRRAVEVRICACPGRDRKADEKAAQ535D5_MYTED/1-47    ---------------...------..----------..............----------------------.---...--------------------------------..-----.....-.-----------..--.---------....--....-----------....-------------------CV..GGPNRRPIQIVLTLEK-DNQVLGRRAVEVRICACPGRDRKADEKAAQ6T258_9BIVA/1-159   ---------------...------..---TKSTTWT..............YSESLKKLYVRMATTCPVRFKT.QRQ...PPAGCIIRAMPIFMKPEHVQEPDKRCPNHATS..KENNE.....N.HPAPTHLVRCE..HK.-LAKYTKDP....YT....SRQSVIIPHEQ....PQAGSEWVTNLFQFMCLGSCV..GGPNRRPIQIVFTLEK-DNQVLGRRAVEVRICACP-----------Q27937_LOLFO/120-314 PSVPSNIKYPGEYVF...EMSFAQ.pSKETKSTTWT..............YSEKLDKLYVRMATTCPVRFKT.ARP...PPSGCQIRAMPIYMKPEHVQEVVKRCPNHATA..KEHNE.....K.HPAPLHIVRCE..HK.-LAKYHEDK....YS....GRQSVLIPHEM....PQAGSEWVVNLYQFMCLGSCV..GGPNRRPIQLVFTLEK-DNQVLGRRAVEVRICACPGRDRKADEKASQ7JP13_LOLFO/120-314 PSVPSNIKYPGEYVF...EMSFAQ.pSKETKSTTWT..............YSEKLDKLYVRMATTCPVRFKT.ARP...PPSGCQIRAMPIYMKPEHVQEVVKRCPNHATA..KEHNE.....K.HPAPLHIVRCE..HK.-LAKYHEDK....YS....GRQSVLIPHEM....PQAGSEWVVNLYQFMCLGSCV..GGPNRRPIQLVFTLEK-DNQVLGRRAVEVRICACPGRDRKADEKASP53_XIPHE/61-252     PTVPAISNYAGEHGF...NLEFND..SGTAKSVTST..............YSVKLGKLFCQLAKTTPIGVLV.KEE...PPQGAVIRATSVYKKTEHVGEVVKRCPHHQSE..DL---.....-.SDNKSHLIRVE..GS.QLAQYFEDP....NT....RRHSVTVPYER....PQLGSEMTTILLSFMCNSSCM..GGMNRRPILTILTLETTEGEVLGRRCFEVRVCACPGRDRKTEEGNLP53_XIPMA/61-252     PTVPAISNYAGEHGF...NLEFND..SGTAKSVTST..............YSVKLGKLFCQLAKTTPIGVLV.KEE...PPQGAVIRATAVYKKTEHVGEVVKRCPHHQSE..DL---.....-.SDNKSHLIRVE..GS.QLAQYFEDP....NT....RRHSVTVPYER....PQLGSEMTTILLSFMCNSSCM..GGMNRRPILTILTLETTEGEVLGRRCFEVRVCACPGRDRKTEEGNLP53_PLAFE/73-264     STVPVVTDYPGEYGF...QLRFQK..SGTAKSVTST..............FSELLKKLYCQLAKTSPVEVLL.SKE...PPQGAVLRATAVYKKTEHVADVVRRCPHHQTE..DT---.....-.AEHRSHLIRLE..GS.QRALYFEDP....HT....KRQSVTVPYEP....PQLGSETTAILLSFMCNSSCM..GGMNRRQILTILTLETPDGLVLGRRCFEVRVCACPGRDRKTDEESSP53_TETMU/79-270     PTVPVTTDYPGEYGF...KLRFQK..SGTAKSVTST..............YSEILNKLYCQLAKTSLVEVLL.GKD...PPMGAVLRATAIYKKTEHVAEVVRRCPHHQNE..DS---.....-.AEHRSHLIRME..GS.ERAQYFEHP....HT....KRQSVTVPYEP....PQLGSEFTTILLSFMCNSSCM..GGMNRRPILTILTLETQEGIVLGRRCFEVRVCACPGRDRKTEETNSQ4SF81_TETNG/76-267  PTVPVTTDHPGEYDF...KLRFQK..SGTAKSVTST..............YSESLNKLYCQLAKTSPLEVLL.SRE...PPLGAMLRATAIYKKTEHVAEVVRRCPHHQNE..DS---.....-.TENRSHLIRME..GS.QRAQYFEDP....HT....KRQSVTVPYEP....PQLGSEFTTILLSFMCNSSCM..GGMNRRPILAILTLETQEGVVLGRRCFEVRVCACPGRDRKTEEANSP53_ORYLA/80-270     TTVPVTTDYPGSYEL...ELRFQK..SGTAKSVTST..............YSETLNKLYCQLAKTSPIEVRV.SKE...PPKGAILRATAVYKKTEHVADVVRRCPHHQNE..DS---.....-.VEHRSHLIRVE..GS.QLAQYFEDP....YT....KRQSVTVPYEP....PQPGSEMTTILLSYMCNSSCM..GGMNRRPILTILTLET-EGLVLGRRCFEVRICACPGRDRKTEEESRQ71TU9_ORYLA/79-269  TTVPVTTDYPGSYEL...ELRFQK..SGTAKSVTST..............YSETLNKLYCQLAKTSPIEVRV.SKE...PPKGAILRATAVYKKTEHVADVVRRCPHHQNE..DS---.....-.VEHRSHLIRVE..GS.QLAQYFEDP....YT....KRQSVTVPYEP....PQPGSEMTTILLSYMCNSSCM..GGMNRRPILTILTLET-EGLVLGRRCFEVRICACPGRDRKTEEESRQ3YAW4_CHELB/5-60    ---------------...------..----------..............----------------------.---...--------------------------------..-----.....-.LKHRNPLFRVE..GT.QSAQYYEDV....HT....KRQSVTVPYEP....PQLGSEMTTILLSFMCNSSCM..----------------------------------------------Q92042_9PERC/1-45    ---------------...------..----------..............----------------------.---...--------------------------------..-----.....-.-----------..--.---------....--....-----------....--------------MCNSSCM..GGMNRRPILTILTLESQEGMELGRRCFEARVCACPGRD--------Q3YAW5_MERME/6-94    ---------------...------..----------..............----------------------.---...-PXGAILRASAVYXKTEHVAEVVRRCPHHQQE..DV---.....-.MEHRSHLIRVE..GS.QRVQYMEDP....NT....KRQSVTLPYEP....PQLGSAHTTLLLNFMCNSSCM..----------------------------------------------P53_CHICK/80-275     PVVPSTEDYGGDFDF...RVGFVE..AGTAKSVTCT..............YSPVLNKVYCRLAKPCPVQVRV.GVA...PPPGSSLRAVAVYKKSEHVAEVVRRCPHHERC..GGGTD.....G.LAPAQHLIRVE..GN.PQARYHDDE....TT....KRHSVVVPYEP....PEVGSDCTTVLYNFMCNSSCM..GGMNRRPILTILTLEGPGGQLLGRRCFEVRVCACPGRDRKIEEENFQ9ER40_MOUSE/92-286  SFVPSQKTYQGNYGF...HLGFLQ..SGTAKSVMCT..............YSPPLNKLFCQLAKTCPVQLWV.SAT...PPAGSRVRAMAIYKKSQHMTEVVRRCPHHERC..SD-GD.....G.LAPPQHLIRVE..GN.LYPEHLEDR....QT....FRHSVVVPYEP....PEAGSEYTTIHYKYMCNSSCM..GGMNRRPILTIITLEDSSGNLLGRDSFEVRVCACPGRDRRTEEENFQ9ERP9_RAT/1-28      ---------------...------..----------..............----------------------.---...--------------------------------..-----.....-.-----------..--.---------....--....-----------....---------------------..------------------GNLLGRDSFEVRVCACPGRDRRTEEENFQ925E2_MOUSE/1-164   ---------------...------..----------..............YSPPLNKLFCQLAKTCPVQLWV.SAT...PPAGSRVRAMAIYKKSQHMTEVVRRCPHHERC..SD-GD.....G.LAPPQHLIRVE..GN.LYPEYPEDR....QT....FRHSVVVPYEP....PEAGSEYTTIHYKYMCNSSCM..GGINRRPILTIITLEDSSGNLLGRDSFEVRVCACPGRDRRTEEENFP89002_PRANA/80-274  SFVPSQKTYQGSYGF...HLGFLQ..SGTAKSVMCT..............YSPSLNKLFCQLAKTCPVQLWV.SDT...PPAGSRVRAMAIYKKSQHMTEVVRRCPHHERC..TD-GD.....G.LAPPQHLIRVE..GN.LNAEYLDDK....QT....FRHSVVVPYEP....PEVGSDYTTIHYKYMCNSSCM..GGMNRRPILTIITLEDSSGNLLGRDSFEVRICACPGRDRRTEEENFP90332_PRANA/1-182   -------------GF...HLGFLQ..SGTAKSVMCT..............YSPSLNKLFCQLAKTCPVQLWV.SDT...PPAGSRVRAMAIYKKSQHMTEVVRRCPHHERC..TD-GD.....G.LAPPQHLIRVE..GN.LNAEYLDDK....QT....FRHSVVVPYEP....PEVGSDYTTIHYKYMCNSSCM..GGMNRRPILTIITLEDSSGNLLGRDSFEVRICACPGRDRRTEEENFP89004_PRANA/1-182   -------------GF...HLGFLQ..SGTAKSVMCT..............YSPSLNKLFCQLAKTCPVQLWV.SDT...PPAGSRVRAMAIYKKSQHMTEVVRRCPHHERC..TD-GD.....G.LAPPQHLIRVE..GN.LNAEYLDDK....QT....FRHSVVVPYEP....PEVGSDYTTIHYKYMCNSSCM..GGMNRRPILTIITLEDSSGNLLGRDSFEVRICACPGRDRRTEEENFP89003_PRANA/1-182   -------------GF...HLGFLQ..SGTAKSVMCT..............YSPSLNKLFCQLAKTCPVQLWV.SDT...HPAGSRVRAMAIYKKSQHMTEVVRRCPHHERC..TD-GD.....G.LAPPQHLIRVE..GN.LNAEYLDDK....QT....FRHSVVVPYEP....PEVGSDYTTIHYKYMCNSSCM..GGMNRRPILTIITLEDSSGNLLGRDSFEVRICACPGRDRRTEEENFQ95326_CANFA/50-244  SSVPSPKTYPGTYGF...RLGFLH..SGTAKSVTWT..............-SPLLNKLFCQLAKTCPVQLWV.SSP...PPPNTCVRAMAIYKKSEFVTEVVRRCPHHERC..SDSSD.....G.LAPPQHLIRVE..GN.LRAKYLDDR....NT....FRHSVVVPYEP....PEVGSDYTTIHYNYMCNSSCM..GGMNRRPILTIITLEDSSGNVLGRNSFEVRVCACPGRDRRTEEENFP53_CANFA/82-277     SSVPSPKTYPGTYGF...RLGFLH..SGTAKSVTWT..............YSPLLNKLFCQLAKTCPVQLWV.SSP...PPPNTCVRAMAIYKKSEFVTEVVRRCPHHERC..SDSSD.....G.LAPPQHLIRVE..GN.LRAKYLDDR....NT....FRHSVVVPYEP....PEVGSDYTTIHYNYMCNSSCM..GGMNRRPILTIITLEDSSGNVLGRNSFEVRVCACPGRDRRTEEENFQ29469_CANFA/1-146   ---------------...------..----------..............----------QLAKTCPVQLWV.SSP...PPPNTCVRAMAIYKKSEFVTEVVRRCPHHERC..SDSSD.....G.LAPPQHLIRVE..GN.LRAKYLDDR....NT....FRHSVVVPYEP....PEVGSDYTTIHYNYMCNSSCM..GGMNRRPILTIITLEDSSGNVLGRNSFEVRVCACPGR---------Q9TUX4_CANFA/1-172   ---------------...------..---AKSVTWT..............YSPLLNKLFCQLAKTCPVQLWV.SSP...PPPNTCVRAMAIYKKSEFVTEVVRRCPHHERC..SDSSD.....G.LAPPQHLIRVE..GN.LRAKYLDDR....NT....FRHSVVVPYEP....PEVGSDYTTIHYNYMCNSSCM..GGMNRRPILTIITLEDSSGNVLGRNSFEVRVCACPGRDRRTEEENFQ29475_CANFA/1-182   --------------F...RLGFLH..SGTAKSVTWT..............YSPLLNKLFCQLAKTCPVQLWV.SSP...PPPNTCVRAMAIYKKSEFVTEVVRRCPHHERC..SDSSD.....G.LAPPQHLIRVE..GN.LRAKYLDDR....NT....FRHSVVVPYEP....PEVGSDYTTIHYNYMCNSSCM..GGMNRRPILTIITLEDSSGNVLGRNSFEVRVCACPGRDRRTEEENFQ53GA5_HUMAN/1-54    ---------------...------..----------..............----------------------.---...--------------------------------..-----.....-.-----------..--.---------....--....-----------....-------------YMCNSSCM..GGMNGRPILTIITLEDSSGNLLGRNSFEVRVCACPGRDRRTEEENLQ28299_CANFA/1-77    ---------------...------..----------..............----------------------.---...--------------KSEFVTEVVRRCPHHERC..SDSSD.....G.LAPPQHLIRVE..GN.LRAKYLDDR....YT....FRHSVVVPYEP....PEVGFDYTTIHYNYMCNS---..----------------------------------------------P53_CAVPO/93-287     SSVPSHKPYRGSYGF...EVHFLK..SGTAKSVTCT..............YSPGLNKLFCQLAKTCPVQVWV.ESP...PPPGTRVRALAIYKKSQHMTEVVRRCPHHERC..SD-SD.....G.LAPPQHLIRVE..GN.LHAEYVDDR....TT....FRHSVVVPYEP....PEVGSDCTTIHYNYMCNSSCM..GGMNRRPILTIITLEDSSGKLLGRDSFEVRVCACPGRDRRTEEENFP53_TUPGB/95-289     SSVPSQKTYQGSYGF...RLGFLH..SGTAKSVTCT..............YSPDLNKLFCQLAKTCPVQLWV.DSA...PPPGTRVRAMAIYKQSQYVTEVVRRCPHHERC..SD-SD.....G.LAPPQHLIRVE..GN.LHAEYSDDR....NT....FRHSVVVPYEP....PEVGSDCTTIHYNYMCNSSCM..GGMNRRPILTIITLEDSSGKLLGRNSFEVRICACPGRDRRTEEENFP53_MACMU/95-289     SSVPSQKTYHGSYGF...RLGFLH..SGTAKSVTCT..............YSPDLNKMFCQLAKTCPVQLWV.DST...PPPGSRVRAMAIYKQSQHMTEVVRRCPHHERC..SD-SD.....G.LAPPQHLIRVE..GN.LRVEYSDDR....NT....FRHSVVVPYEP....PEVGSDCTTIHYNYMCNSSCM..GGMNRRPILTIITLEDSSGNLLGRNSFEVRVCACPGRDRRTEEENFP53_MACFU/95-289     SSVPSQKTYHGSYGF...RLGFLH..SGTAKSVTCT..............YSPDLNKMFCQLAKTCPVQLWV.DST...PPPGSRVRAMAIYKQSQHMTEVVRRCPHHERC..SD-SD.....G.LAPPQHLIRVE..GN.LRVEYSDDR....NT....FRHSVVVPYEP....PEVGSDCTTIHYNYMCNSSCM..GGMNRRPILTIITLEDSSGNLLGRNSFEVRVCACPGRDRRTEEENFP53_CERAE/95-289     SSVPSQKTYHGSYGF...RLGFLH..SGTAKSVTCT..............YSPDLNKMFCQLAKTCPVQLWV.DST...PPPGSRVRAMAIYKQSQHMTEVVRRCPHHERC..SD-SD.....G.LAPPQHLIRVE..GN.LRVEYSDDR....NT....FRHSVVVPYEP....PEVGSDCTTIHYNYMCNSSCM..GGMNRRPILTIITLEDSSGNLLGRNSFEVRVCACPGRDRRTEEENFP53_MACFA/95-289     SSVPSQKTYHGSYGF...RLGFLH..SGTAKSVTCT..............YSPDLNKMFCQLAKTCPVQLWV.DST...PPPGSRVRAMAIYKQSQHMTEVVRRCPHHERC..SD-SD.....G.LAPPQHLIRVE..GN.LRVEYSDDR....NT....FRHSVVVPYEP....PEVGSDCTTIHYNYMCNSSCM..GGMNRRPILTIITLEDSSGNLLGRNSFEVRVCACPGRDRRTEEENFQ9R286_MESAU/1-35    ---------------...------..----------..............----------------------.---...--------------------------------..-----.....-.-----------..--.---------....--....-----------....--VGSDCTTIHYNYMCNSSCM..GGMNRRPILTIITLED------------------------------Q9N2C6_9PRIM/1-164   ---------------...------..----------..............YSPDLNKMFCQLAKTCPVQLWV.DST...PPPGSRVRAMAIYKQSQHMTEVVRRCPHHERC..SD-SD.....G.LAPPQHLIRVE..GN.LRVEYSDDR....NT....FRHSVVVPYEP....PEVGSDCTTIHYNYMCNSSCM..GGMNRRPILTIITLEDSSGNLLGRNSFEVRVCACPGRDRRTEEENLQ5U0E4_HUMAN/95-289  SSVPSQKTYQGSYGF...RLGFLH..SGTAKSVTCT..............YSPALNKMFCQLAKTCPVQLWV.DST...PPPGTRVRAMAIYKQSQHMTEVVRRCPHHERC..SD-SD.....G.MAPPQHLIRVE..GN.LRVEYLDDR....NT....FRHSVVVPYEP....PEVGSDCTTIHYNYMCNSSCM..GGMNRRPILTIITLEDSSGNLLGRNSFEVRVCACPGRDRRTEEENLP53_HUMAN/95-289     SSVPSQKTYQGSYGF...RLGFLH..SGTAKSVTCT..............YSPALNKMFCQLAKTCPVQLWV.DST...PPPGTRVRAMAIYKQSQHMTEVVRRCPHHERC..SD-SD.....G.LAPPQHLIRVE..GN.LRVEYLDDR....NT....FRHSVVVPYEP....PEVGSDCTTIHYNYMCNSSCM..GGMNRRPILTIITLEDSSGNLLGRNSFEVRVCACPGRDRRTEEENLQ6JAD8_MAIZE/1-130   ---------------...------..----------..............----------------------.---...---------MAIYKQSQHMTEVVRRCPHHERC..SD-SD.....G.LAPPQHLIRVE..GN.LRVEYLDDR....NT....FRHSVVVPYEP....PEVGSDCTTIHYNYMCNSSCM..GGMNRRPILTIITLEDSSGNLLGRNSFEVRVCACPGRDRRTEEENLP53_RABIT/92-286     SSVPSQKTYHGNYGF...RLGFLH..SGTAKSVTCT..............YSPCLNKLFCQLAKTCPVQLWV.DST...PPPGTRVRAMAIYKKSQHMTEVVRRCPHHERC..SD-SD.....G.LAPPQHLIRVE..GN.LRAEYLDDR....NT....FRHSVVVPYEP....PEVGSDCTTIHYNYMCNSSCM..GGMNRRPILTIITLEDSSGNLLGRNSFEVRVCACPGRDRRTEEENFQ68VB0_SPAJD/93-287  SSVPSQKTYQGSYGF...RLGFLH..SGTAKSVTCT..............YSPPLNKLFCQLAKTCPVQLWV.DST...PPPGTRVRAMAIYKKSQHMTEVVKRCPHHERC..SD-SD.....G.LAPPQHLIRVE..GN.LRAEYLDDK....HT....FRHSVVVPYEP....PEVGSDCTTIHYNYMCNSSCM..GGMNRRPILTIITLEDSSGNLLGRNSFEVRVCACPGRDRRTEEENFQ4FEW1_HUMAN/1-36    ---------------...------..----------..............----------------------.---...--------------------------------..-----.....-.-----------..--.---------....--....-----------....--VGSDCTTIHYNYMCNSSCM..GGMNRRPILTISTLEDS-----------------------------P53_FELCA/87-282     SFVPSQKTYPGAYGF...HLGFLQ..SGTAKSVTCT..............YSPPLNKLFCQLAKTCPVQLWV.RSP...PPPGTCVRAMAIYKKSEFMTEVVRRCPHHERC..PDSSD.....G.LAPPQHLIRVE..GN.LHAKYLDDR....NT....FRHSVVVPYEP....PEVGSDCTTIHYNFMCNSSCM..GGMNRRPIITIITLEDSNGKLLGRNSFEVRVCACPGRDRRTEEENFP53_HORSE/45-240     SFVPSQKTYPGCYGF...RLGFLN..SGTAKSVTCT..............YSPTLNKLFCQLAKTCPVQLLV.SSP...PPPGTRVRAMAIYKKSEFMTEVVRRCPHHERC..SDSSD.....G.LAPPQHLIRVE..GN.LRAEYLDDR....NT....FRHSVVVPYEP....PEVGSDCTTIHYNFMCNSSCM..GGMNRRPILTIITLEDSSGNLLGRNSFEVRVCACPGRDRRTEEENFQ29484_HORSE/1-156   ---------------...------..----------..............---------CQLAKTCPVQLLV.SSP...PPPGTRVRAMAIYKKSEFMTEVVRRCPHHERC..SDSSD.....G.LAPPQHLIRVE..GN.LRAEYLDDR....NT....FRHSVVVPYEP....PEVGSDCTTIHYNFMCNSSCM..GGMNRRPILTIITLEDSSGNLLGRNSFEVRVCACPGRDRRTEEENFP53_EQUAS/1-165      ---------------...------..----------..............YSPALNKMFCQLAKTCPVYLRI.SSP...PPPGTRVRAMAIYKKSEFMTEVVRRCPHHERC..SDSSD.....G.LAPPQHLIRVE..GN.LRAEYLDDR....NT....LRHSVVVPYEP....PEVGSDCTTIHYNFMCNSSCM..GGMNRRPILTIITLEDSSGNLLGRNSFEVRVCACPGRDRRTEEENFP53_PIG/87-282       SFVPSQKTYPGSYDF...RLGFLH..SGTAKSVTCT..............YSPALNKLFCQLAKTCPVQLWV.SSP...PPPGTRVRAMAIYKKSEYMTEVVRRCPHHERS..SDYSD.....G.LAPPQHLIRVE..GN.LRAEYLDDR....NT....FRHSVVVPYEP....PEVGSDCTTIHYNFMCNSSCM..GGMNRRPILTIITLEDASGNLLGRNSFEVRVCACPGRDRRTEEENFQ8SPZ3_DELLE/88-283  SFVPSQKTYPGSYGF...HLGFLH..SGTAKSVTCT..............YSPALNKLFCQLAKTCPVQLWV.SSP...PPPGTRVRAMAIYKKSEYMTEVVRRCPHHERC..SDYSD.....G.LAPPQHLIRVE..GN.LRAEYLDDR....NT....FRHSVVVPYEP....PEVGSDCTTIHYNFMCNSSCM..GGMNRRPILTIITLEDSNGNLLGRNSFEVRVCACPGRDRRTEEENFP53_SPEBE/73-267     SSVPSQNTYPGVYGF...RLGFIH..SGTAKSVTCT..............YSPSLNKLFCQLAKTCPVQLWV.DST...PPPGTRVRAMAIYKKSQHMTEVVRRCPHHERC..SD-SD.....G.LAPPQHLIRVE..GN.LRAEYLDDR....NT....FRHSVVVPYEP....PEVGSESTTIHYNYMCNSSCM..GGMNRRPILTIITLEDSSGNLLGRNSFEVRVCACPGRDRRTEEENFP53_MARMO/93-287     SSVPSQNTYPGVYGF...RLGFLH..SGTAKSVTCT..............YSPSLNKLFCQLAKTCPVQLWV.DST...PPPGTRVRAMAIYKKSQHMTEVVRRCPHHERC..SD-SD.....G.LAPPQHLIRVE..GN.LRAEYLDDR....NT....FRHSVVVPYEP....PEVGSECTTIHYNYMCNSSCM..GGMNRRPILTIITLEGSSGNLLGRNSFEVRVCACPGRDRRTEEENFQ28344_CANFA/1-20    ---------------...------..----------..............----------------------.---...--------------------------------..-----.....-.-----------..--.---------....--....-----------....---------------------..--------------------------FEVRVCACPGRDRRSEEENFQ8HY32_MONDO/1-161   ---------------...------..----------..............----LNKLFCQLAKTCPVQLWV.NSP...PPAGSRVRAMAIYKKSEHMTEVVKRCPHHEQC..TQHKD.....T.LAPPQHLIWVE..GN.LQAEYLIDA....TT....KRQSVSVPYEC....PQVGCEYTTIHYNYMCNSSCM..GGMNRRPILTIITLEDSRGQLLGRRSFEVRICACPGRDRRTEEENFQ920Y0_MERUN/88-287  SFVPSHKTFQGNYGF...RLGFLQ..SGTAKSVTCT..............YSPSLNKLFCQLAKTCPVQLWV.SSA...PPPGTRVRAMAIYKNSQHMTEVVRRCPHHERC..SE-NEasdprG.RAPPQHLIRVE..GN.LHAEYVDDR....QT....FRHSVLVPYES....PEVGSDCTTIHYNYMCNSSCM..GGMNRRPILTIITLEDPSGNLLGRNSFEVRVCACPGRDRRTEEENLP53_CRIGR/95-289     SSVPSYKTYQGDYGF...RLGFLH..SGTAKSVTCT..............YSPSLNKLFCQLAKTCPVQLWV.NST...PPPGTRVRAMAIYKKLQYMTEVVRRCPHHERS..SE-GD.....S.LAPPQHLIRVE..GN.LHAEYLDDK....QT....FRHSVVVPYEP....PEVGSDCTTIHYNYMCNSSCM..GGMNRRPILTIITLEDPSGNLLGRNSFEVRICACPGRDRRTEEKNFQ64396_CRIGR/1-136   ---------------...------..----------..............------KLFCQLAKTCPVQLWV.NST...PPPGTRVRAMAIYKKLQYMTEVVRRCPHHERS..SE-GD.....S.LAPPQHLIRVE..GN.LHAEYLDDK....QT....FRHSVVVPYEP....PEVGSDCTTIHYNYMCNSSCM..GGMNRRPILTIITLEDPSGNLLGR----------------------O35873_CRIGR/1-164   ---------------...------..----------..............YSPSLNKLFCQLAKTCPVQLWV.NST...SPPGTRVRAMAIYKKLQYMTEVVRRCPHHERS..SE-GD.....S.LAPPQHLIRVE..GN.LHAEYLDDK....QT....FRHSVVVPYEP....PEVGSDCTTIHYNYMCNSSCM..GGMNRRPILTIITLEDPSGNLLGRNSFEVRICACPGRDRRTEEKNFQ60434_CRIGR/1-136   ---------------...------..----------..............------KLFCQLAKTCPVQLWV.NST...PPPGTRVRAMAIYKKLQYMTEVVRRCPHHERS..SE-GD.....S.LAPPQHLIRVE..GN.LHAEYLDDK....QK....FRHSVVVPYEP....PEVGSDCTTIHYNYMCNSSCM..GGMNRRPILTIITLEDPSGNLLGR----------------------P53_MESAU/98-292     SSVPSYKTYQGDYGF...RLGFLH..SGTAKSVTCT..............YSPSLNKLFCQLAKTCPVQLWV.SST...PPPGTRVRAMAIYKKLQYMTEVVRRCPHHERS..SE-GD.....G.LAPPQHLIRVE..GN.MHAEYLDDK....QT....FRHSVVVPYEP....PEVGSDCTTIHYNYMCNSSCM..GGMNRRPILTIITLEDPSGNLLGRNSFEVRICACPGRDRRTEEKNFQ6LEB6_MESAU/1-164   ---------------...------..----------..............YSPSLNKLFCQLAKTCPVQLWV.SST...PPPGTRVRAMAIYKKLQYMTEVVRRCPHHERS..SE-GD.....G.LAPPQHLIRVE..GN.MHAEYLDDK....QT....FRHSVVVPYEP....PEVGSDCTTIHYNYMCNSSCM..GGMNRRPILTIITLEDPSGNLLGRNSFEVRICACPGRDRRTEEKNFQ8MJ40_SHEEP/5-75    SFVPSQKTYPGNYGF...RLGFLH..SGTAKSVTCT..............YSPSLNKLFCQLAKTCPVQLWV.DSP...PPPGTRVRAMAIYKK-----------------..-----.....-.-----------..--.---------....--....-----------....---------------------..----------------------------------------------Q9Z0I0_MICRS/1-95    ---------------...------..----------..............----------------------.---...---GTRVRAMAIYKKSQHMTEVVRRCPHHERC..SD-GD.....G.LAPPQHLIRVE..GN.LRAEYLDDR....QT....FRHSVVVPYEP....PEVGSDCTTIHYNYMCNSSCM..GGMNR-----------------------------------------Q9Z0I1_MICOE/1-95    ---------------...------..----------..............----------------------.---...---GTRVRAMAIYKKSQHMTEVVRRCPHHERC..SD-GD.....G.LAPPQHLIRVE..GN.LRAEYLDDR....QT....FRHSVVVPYEP....PEVGSDCTTIHYNYMCNSSCM..GGMNR-----------------------------------------Q9Z2V1_MICAG/1-95    ---------------...------..----------..............----------------------.---...---GTRVRAMAIYKKSQHMTEVVRRCPHHERC..SD-GD.....G.LAPPQHLIRVE..GN.LRAEYLDDR....QT....FRHSVVVPYEP....PEVGSDCTTIHYNYMCNSSCM..GGMNR-----------------------------------------Q9Z0I2_MICAR/1-95    ---------------...------..----------..............----------------------.---...---GTRVRAMAIYKKSQHMTEVVRRCPHHERC..SD-GD.....G.LAPPQHLIRVE..GN.LRAEYLDDR....QT....FRHSVVVPYEP....PEVGSDCTTIHYNYMCNSSCM..GGMNR-----------------------------------------P53_RAT/93-287       SSVPSQKTYQGNYGF...HLGFLQ..SGTAKSVMCT..............YSISLNKLFCQLAKTCPVQLWV.TST...PPPGTRVRAMAIYKKSQHMTEVVRRCPHHERC..SD-GD.....G.LAPPQHLIRVE..GN.PYAEYLDDR....QT....FRHSVVVPYEP....PEVGSDYTTIHYKYMCNSSCM..GGMNRRPILTIITLEDSSGNLLGRDSFEVRVCACPGRDRRTEEENFQ4KMA9_RAT/93-287    SSVPSQKTYQGNYGF...HLGFLQ..SGTAKSVMCT..............YSISLNKLFCQLAKTCPVQLWV.TST...PPPGTRVRAMAIYKKSQHMTEVVRRCPHHERC..SD-GD.....G.LAPPQHLIRVE..GN.PYAEYLDDR....QT....FRHSVVVPYEP....PEVGSDYTTIHYKYMCNSSCM..GGMNRRPILTIITLEDSSGNLLGRDSFEVRVCACPGRDRRTEEENFQ66HM0_RAT/113-307   SSVPSQKTYQGNYGF...HLGFLQ..SGTAKSVMCT..............YSISLNKLFCQLAKTCPVQLWV.TST...PPPGTRVRAMAIYKKSQHMTEVVRRCPHHERC..SD-GD.....G.LAPPQHLIRVE..GN.PYAEYLDDR....QT....FRHSVVVPYEP....PEVGSDYTTIHYKYMCNSSCM..GGMNRRPILTIITLEDSSGNLLGRDSFEVRVCACPGRDRRTEEENFQ9EQL0_RAT/93-258    SSVPSQKTYQGNYGF...HLGFLQ..SGTAKSVMCT..............YSISLNKLFCQLAKTCPVQLWV.TST...PPPGTRVRAMAIYKKSQHMTEVVRRCPHHERC..SD-GD.....G.LAPPQHLIRVE..GN.PYAEYLDDR....QT....FRHSVVVPYEP....PEVGSDYTTIHYKYMCNSSCM..GGMNRRPILTIITLEDS-----------------------------Q761V2_HUMAN/1-61    ---------------...------..----------..............YSPALNKMFCQLAKTCPVQLWV.DST...PPPGTRVRAMAIYKQSQHMTEVVRRCPHHERC..SDSD-.....-.-----------..--.---------....--....-----------....---------------------..----------------------------------------------P70656_SIGHI/2-80    ---------------...------..----------..............----------QLAKTCPVQLWV.SST...PPPGSRVRAMAIYKKSQHMTEVVRRCPHHERC..SD-GD.....G.LAPPHHLIRVE..XN.LRAEYLDDK....QT....FRH--------....---------------------..----------------------------------------------P53_SHEEP/83-278     SFVPSQKTYPGNYGF...RLGFLH..SGTAKSVTCT..............YSPSLNKLFCQLAKTCPVQLWV.DSP...PPPGTRVRAMAIYKKLEHMTEVVRRSPHHERS..SDYSD.....G.LAPPQHLIRVE..GN.LRAEYFDDR....NT....FRHSVVVPYES....PEIESECTTIHYNFMCNSSCM..GGMNRRPILTIITLEDSRGNLLGRSSFEVRVCACPGRDRRTEEENFQ9N252_PIG/83-278    SFVPSQKTYPGNYGF...RLGFLH..SGTAKSVTCT..............YSPSLNKLFCQLAKTCPVQLWV.DSP...PPPGTRVRAMAIYKKLEHMTEVVRRCPHHERS..SDYSD.....G.LAPPQHLIRVE..GN.LRAEYFDDR....NT....FRHSVVVPYES....PEIESECTTIHYNFMCNSSCM..GGMNRRPILTIITLEDFRGNLLGRSSFEVRVCACPGRDRRTEEENFQ8WNX1_SHEEP/1-42    ---------------...------..----------..............-------------KTCPVQLWV.DSP...PPPGTRVRAMAIYKKLEHMTEVVRRCPHHE--..-----.....-.-----------..--.---------....--....-----------....---------------------..----------------------------------------------Q533U3_MUNMU/1-122   ---------------...------..----------..............----------------------.---...-----------------HMTEVVRRCPHHERS..DY-SD.....G.LAPPQHLIRVE..GN.LRAEYLDDR....NT....FRHSVVVPYEP....PEIASECTTIHYNFMCNSSCM..GGMNRRPILTIITLEDSRGNLLGRNSFEVRVCACPGRDRRIEEENFP53_ICTPU/70-265     STVPVTSDYPGLLNF...TLHFQE..SSGTKSVTCT..............YSPDLNKLFCQLAKTCPVLMAV.SSS...PPPGSVLRATAVYKRSEHVAEVVRRCPHHERS..NDSSD.....G.PAPPGHLLRVE..GN.SRAVYQEDG....NT....QAHSVVVPYEP....PQVGSQSTTVLYNYMCNSSCM..GGMNRRPILTIITLETQDGHLLGRRTFEVRVCACPGRDRKTEESNFP53_BARBU/59-253     ASVPVATDYPGEHGF...KLGFPQ..SGTAKSVTCT..............YSSDLNKLFCQLAKTCPVQMVV.NVA...PPQGSVIRATAIYKKSEHVAEVVRRCPHHERT..PD-GD.....G.LAPAAHLIRVE..GN.SRALYREDD....VN....SRHSVVVPYEV....PQLGSEFTTVLYNFMCNSSCM..GGMNRRPILTIISLETHDGQLLGRRSFEVRVCACPGRDRKTEESNFQ502Q9_BRARE/64-258  STVPETSDYPGDHGF...RLRFPQ..SGTAKSVTCT..............YSPDLNKLFCQLAKTCPVQMVV.DVA...PPQGSVVRATAIYKKSEHVAEVVRRCPHHERT..PD-GD.....N.LAPAGHLIRVE..GN.QRANYREDN....IT....LRHSVFVPYEA....PQLGAEWTTVLLNYMCNSSCM..GGMNRRPILTIITLETQEGQLLGRRSFEVRVCACPGRDRKTEESNFP53_BRARE/63-257     STVPETSDYPGDHGF...RLRFPQ..SGTAKSVTCT..............YSPDLNKLFCQLAKTCPVQMVV.DVA...PPQGSVVRATAIYKKSEHVAEVVRRCPHHERT..PD-GD.....N.LAPAGHLIRVE..GN.QRANYREDN....IT....LRHSVFVPYEA....PQLGAEWTTVLLNYMCNSSCM..GGMNRRPILTIITLETQEGQLLGRRSFEVRVCACPGRDRKTEESNFP53_ONCMY/83-278     STVPTTSDYPGALGF...QLRFLQ..SSTAKSVTCT..............YSPDLNKLFCQLAKTCPVQIVV.DHP...PPPGAVVRALAIYKKLSDVADVVRRCPHHQST..SENNE.....G.PAPRGHLVRVE..GN.QRSEYMEDG....NT....LRHSVLVPYEP....PQVGSECTTVLYNFMCNSSCM..GGMNRRPILTIITLETQEGQLLGRRSFEVRVCACPGRDRKTEEINLQ9I885_ONCMY/1-58    ---------------...------..----------..............----------------------.---...--------------------------------..-----.....-.-----------..--.---------....--....-----------....---------VLYNFMCNSSCM..GGMNRRPILTIITLETQEGQLLGRRSFEVRVCACPGRDRKTEEINLQ9I880_ONCTS/1-58    ---------------...------..----------..............----------------------.---...--------------------------------..-----.....-.-----------..--.---------....--....-----------....---------VLYNFMCNSSCM..GGMNRRPILTIITLETQEGQLLGRRSFEVRVCACPGRDRKTEEINLQ9W682_ONCTS/73-265  STVPTTSDYPGALGF...QLRFLQ..SSTAKSVTCT..............YSPDLNKLFCQLAKTCPVQIVV.DHP...PPPGAVVRALAIYKKLSDVADVVRRCPHHQST..SENNE.....G.PAPRGHLVRVE..GN.QRSEYMEDG....NT....LRQSVLVPYEP....PQVGSECTTVLYNFMCNSSCM..GGMNRRPILTIITLETQEGQLLGRRSFEVRVCACPGRDRKTEE---Q9W681_ONCKE/73-265  STVPTTSDYPGALGF...QLRFLQ..SSTAKSVTCT..............YSPDLNKLFCQLAKTCPVQIVV.DHP...PPPGAVVRALAIYKKLSDVADVVRRCPHHQST..SENNE.....G.PVPRGHLVRVE..GN.QRSEYMEDR....NT....LRQSVLVPYEP....PQVGSECTTVLYNFMCNSSCM..GGMNRRPILTIITLETQEGQLLGRRSFEVRVCACPGRDRKTEE---Q9W680_ONCKI/73-265  STVPTTSDYPGALGF...QLRFLQ..SSTAKSVTCT..............YSPDLNKLFCQLAKTCPVQIVV.DHP...PPPGAVVRALAIYKKLSDVADVVRRCPHHQST..SENNE.....G.PAPRGHLVRVE..GN.QRSEYMEDG....NT....LRQSVLVPYEA....PQVGSECTTVLYNFMCNSSCM..GGMNRRPILTIITLETQDGQLLGRRSFEVRVCACPGRDRKTEE---Q3ZCF1_BOVIN/87-282  SFVPSQKTYPGNYGF...RLGFLQ..SGTAKSVTCT..............YSPSLNKLFCQLAKTCPVQLWV.DSP...PPPGTRVRAMAIYKKLEHMTEVVRRCPHHERS..SDYSD.....G.LAPPQHLIRVE..GN.LRAEYLDDR....NT....FRHSVVVPYES....PEIDSECTTIHYNFMCNSSCM..GGMNRRPILTIITLEDSCGNLLGRNSFEVRVCACPGRDRRTEEENLP53_BOVIN/87-282     SFVPSQKTYPGNYGF...RLGFLQ..SGTAKSVTCT..............YSPSLNKLFCQLAKTCPVQLWV.DSP...PPPGTRVRAMAIYKKLEHMTEVVRRCPHHERS..SDYSD.....G.LAPPQHLIRVE..GN.LRAEYLDDR....NT....FRHSVVVPYES....PEIDSECTTIHYNFMCNSSCM..GGMNRRPILTIITLEDSCGNLLGRNSFEVRVCACPGRDRRTEEENLP53_BOSIN/87-282     SFVPSQKTYPGNYGF...RLGFLQ..SGTAKSVTCT..............YSPSLNKLFCQLAKTCPVQLWV.DSP...PPPGTRVRAMAIYKKLEHMTEVVRRCPHHERS..SDYSD.....G.LAPPQHLIRVE..GN.LRAEYLDDR....NT....FRHSVVVPYES....PEIDSECTTIHYNFMCNSSCM..GGMNRRPILTIITLEDSCGNLLGRNSFEVRVCACPGRDRRTEEENLQ5I2N4_BOVIN/1-72    ---------------...------..----------..............----------------------.---...--------------------------------..---SD.....G.LAPPQHLIRVE..GN.LRAEYLDDR....NT....FRHSVVVPYES....PEIDSECTTIHYNFMCNSSCM..GGMNRRPILTIIT---------------------------------Q29446_BOVIN/5-41    ---------------...------..----------..............----------------------.---...--------------------------------..-----.....-.-----------..--.---------....--....-----------....-QIDSECTTIHYNFMCNSSCM..GGMNRRPILTIITLEDS-----------------------------Q4VR33_MYTED/1-44    ---------------...------..----------..............----------------------.---...--------------------------------..-----.....-.-----------..--.---------....--....-----------....---------------------..--MNRRPILTIITLETQDGQMLGRRSFEVRVCACPGRDRKTEESDFQ64451_MOUSE/6-133   ---------------...------..----------..............----LNKLFCQLAKTCPVQLWV.SAT...PPAGSRVRAMAIYKKSQHMTEVVRRCPHHERC..SD-GD.....G.LAPPQHLIRVE..GN.LYPEYLEDR....QT....FRHSVVVPYEP....PEAGSEYTTIHYKYMCNSSCM..GGMNRRPILTIITL--------------------------------Q6NTF1_XENTR/69-264  SAVPSTEDYAGSYGL...KLEFQQ..NGTAKSVTCT..............YSTDLNKLFCQLAKTCPLLVRV.ERP...PPLGSILRATAVYKKSEHVAEVVKRCPHHERS..VEPGD.....D.PAPPSHLMRVE..GN.SKAYYMEDV....GT....GRHSVCVPYEG....PQVGTECTTVLYNYMCNSSCM..GGMNRRPILTIITLESPEGLLLGRRCFEVRVCACPGRDRRTEEDNCQ5XHJ3_XENLA/69-264  CAVPSTDDYAGKYGL...QLDFQQ..NGTAKSVTCT..............YSPELNKLFCQLAKTCPLLVRV.ESP...PPRGSILRATAVYKKSEHVAEVVKRCPHHERS..VEPGE.....D.AAPPSHLMRVE..GN.LQASYMEDV....NS....GRHSVCVPYEG....PQVGTECTTVLYNYMCNSSCM..GGMNRRPILTIITLETPQGLLLGRRCFEVRVCACPGRDRRTEEDNYP53_XENLA/69-264     CAVPSTDDYAGKYGL...QLDFQQ..NGTAKSVTCT..............YSPELNKLFCQLAKTCPLLVRV.ESP...PPRGSILRATAVYKKSEHVAEVVKRCPHHERS..VEPGE.....D.AAPPSHLMRVE..GN.LQAYYMEDV....NS....GRHSVCVPYEG....PQVGTECTTVLYNYMCNSSCM..GGMNRRPILTIITLETPQGLLLGRRCFEVRVCACPGRDRRTEEDNYQ7T1D0_XENLA/69-264  CAVPSTDDYAGKYGL...QLDFQQ..NGTAKSVTCT..............YSPELNKLFCQLAKTCPLLVRV.ESP...PPRGSILRATAVYKKSEHVAEVVKRCPHHERS..VEPGE.....D.AAPPSHLMRVE..GN.LQAYYMEDV....NS....GRHSVCVPYEG....PQVGTECTTVLYNYMCNSSCM..GGMNRRPILTIITLETPEGLLLGRRCFEVRVCACPGRDRRTEEDNYQ64447_MARMO/1-37    ---------------...------..----------..............----------------------.---...--------------------------------..-----.....-.-----------..--.---------....--....-----------....-QVGSECTTIHYNYMCNSSCM..GGMNRRPILTIITLEDS-----------------------------Q66LL7_SALTR/1-100   ---------------...------..----------..............YSPDLNKLFCQLAKTCPVQIVV.DHP...PPPGAVVRALAIYKKLSDVADVVRRCPHHQST..SENNE.....G.PAPRGHLVRVE..GN.QRAEYMEDG....NT....LRQSVLVPYEP....PQ-------------------..----------------------------------------------Q549C9_MOUSE/92-286  SFVPSQKTYQGNYGF...HLGFLQ..SGTAKSVMCT..............YSPPLNKLFCQLAKTCPVQLWV.SAT...PPAGSRVRAMAIYKKSQHMTEVVRRCPHHERC..SD-GD.....G.LAPPQHLIRVE..GN.LYPEYLEDR....QT....FRHSVVVPYEP....PEAGSEYTTIHYKYMCNSSCM..GGMNRRPILTIITLEDSSGNLLGRDSFEVRVCACPGRDRRTEEENFQ5F217_MOUSE/89-283  SFVPSQKTYQGNYGF...HLGFLQ..SGTAKSVMCT..............YSPPLNKLFCQLAKTCPVQLWV.SAT...PPAGSRVRAMAIYKKSQHMTEVVRRCPHHERC..SD-GD.....G.LAPPQHLIRVE..GN.LYPEYLEDR....QT....FRHSVVVPYEP....PEAGSEYTTIHYKYMCNSSCM..GGMNRRPILTIITLEDSSGNLLGRDSFEVRVCACPGRDRRTEEENFQ5F218_MOUSE/89-283  SFVPSQKTYQGNYGF...HLGFLQ..SGTAKSVMCT..............YSPPLNKLFCQLAKTCPVQLWV.SAT...PPAGSRVRAMAIYKKSQHMTEVVRRCPHHERC..SD-GD.....G.LAPPQHLIRVE..GN.LYPEYLEDR....QT....FRHSVVVPYEP....PEAGSEYTTIHYKYMCNSSCM..GGMNRRPILTIITLEDSSGNLLGRDSFEVRVCACPGRDRRTEEENFQ80ZA1_MOUSE/92-286  SFVPSQKTYQGNYGF...HLGFLQ..SGTAKSVMCT..............YSPPLNKLFCQLAKTCPVQLWV.SAT...PPAGSRVRAMAIYKKSQHMTEVVRRCPHHERC..SD-GD.....G.LAPPQHLIRVE..GN.LYPEYLEDR....QT....FRHSVVVPYEP....PEAGSEYTTIHYKYMCNSSCM..GGMNRRPILTIITLEDSSGNLLGRDSFEVRVCACPGRDRRTEEENFQ8C526_MOUSE/92-286  SFVPSQKTYQGNYGF...HLGFLQ..SGTAKSVMCT..............YSPPLNKLFCQLAKTCPVQLWV.SAT...PPAGSRVRAMAIYKKSQHMTEVVRRCPHHERC..SD-GD.....G.LAPPQHLIRVE..GN.LYPEYLEDR....QT....FRHSVVVPYEP....PEAGSEYTTIHYKYMCNSSCM..GGMNRRPILTIITLEDSSGNLLGRDSFEVRVCACPGRDRRTEEENFQ91XH8_MOUSE/92-286  SFVPSQKTYQGNYGF...HLGFLQ..SGTAKSVMCT..............YSPPLNKLFCQLAKTCPVQLWV.SAT...PPAGSRVRAMAIYKKSQHMTEVVRRCPHHERC..SD-GD.....G.LAPPQHLIRVE..GN.LYPEYLEDR....QT....FRHSVVVPYEP....PEAGSEYTTIHYKYMCNSSCM..GGMNRRPILTIITLEDSSGNLLGRDSFEVRVCACPGRDRRTEEENFO70366_MOUSE/92-286  SFVPSQKTYQGNYGF...HLGFLQ..SGTAKSVMCT..............YSPPLNKLFCQLAKTCPVQLWV.SAT...PPAGSRVRAMAIYKKSQHMTEVVRRCPHHERC..SD-GD.....G.LAPPQHLIRVE..GN.LYPEYLEDR....QT....FRHSVVVPYEP....PEAGSEYTTIHYKYMCNSSCM..GGMNRRPILTIITLEDSSGNLLGRDSFEVRVCACPGRDRRTEEENFP53_MOUSE/92-286     SFVPSQKTYQGNYGF...HLGFLQ..SGTAKSVMCT..............YSPPLNKLFCQLAKTCPVQLWV.SAT...PPAGSRVRAMAIYKKSQHMTEVVRRCPHHERC..SD-GD.....G.LAPPQHLIRVE..GN.LYPEYLEDR....QT....FRHSVVVPYEP....PEAGSEYTTIHYKYMCNSSCM..GGMNRRPILTIITLEDSSGNLLGRDSFEVRVCACPGRDRRTEEENFQ9Z2C0_MOUSE/1-29    ---------------...------..----------..............----------------------.---...--------------------------------..----D.....G.LAPPQHLIRVE..GN.LYPEYLEDR....QT....FRH--------....---------------------..----------------------------------------------Q9Z2C1_MOUSE/2-29    ---------------...------..----------..............----------------------.---...--------------------------------..-----.....G.LAPPQHLIRVE..GN.LYPEYLEDR....QT....FXH--------....---------------------..----------------------------------------------Q6I9N3_RAT/86-116    ---------------...------..----------..............----------------------.---...-----------IYKKSQHMTEVMRRCSHHERC..SDGDD.....Q.TPPP-------..--.---------....--....-----------....---------------------..----------------------------------------------Q6QI11_RAT/279-301   SCVPSQKAYHGNYGF...RLGFLQ.pS---------..............----------------------.---...--------------------------------..-----.....-.-----------..--.---------....--....-----------....---------------------..----------------------------------------------
